# Supplementary material for: Effect of Radio-Chemotherapy on PD-L1 Immunohistochemical Expression in Head and Neck Squamous Cell Carcinoma
Source: J Pers Med. 2023 Feb 18;13(2):363. doi: 10.3390/jpm13020363 (PMC9965293; doi:10.3390/jpm13020363)
Supplement: Supplementary file 1 [file jpm-13-00363-s001.zip]

Archive with 1 entries (1 files):
- jpm-2128062-supplementary.pdf
